# Supplementary material for: Capillary Wicking on Heliamphora minor-Mimicking Mesoscopic Trichomes Array
Source: Biomimetics (Basel). 2024 Feb 9;9(2):102. doi: 10.3390/biomimetics9020102 (PMC10887133; doi:10.3390/biomimetics9020102)
Supplement: Supplementary file 1 [file biomimetics-09-00102-s001.zip]

Archive with 1 entries (1 files):
- biomimetics-2833126-supplementary.pdf
